# Supplementary material for: Bone morphogenic protein-4 availability in the cardiac microenvironment controls inflammation and fibrosis in autoimmune myocarditis
Source: Nat Cardiovasc Res. 2024 Feb 19;3(3):301–16. doi: 10.1038/s44161-024-00432-0 (PMC11358008; doi:10.1038/s44161-024-00432-0)
Supplement: Supplementary file 2 — Differential gene expression for marker genes used to define the clusters in Fig. 1f [file 44161_2024_432_MOESM2_ESM.xlsx]

## Sheet: Tabelle1
gene	Bcells	Cardiomyocytes	DCs	Endothelial	Eosinophils	Fibroblasts	GlialCells	InfMonos	Macrophages	NKcells	Neutrophils	Perivascular	Tcells	endocardialEnd	pDCs	proliferating
ENSMUSG00000026012.Cd28	0.0285841	0.0177363	0.0530667	0.00171786	0	0.0117337	0	0.0253773	0.045272	0.281245	0	0.00666937	0.772689	0	0.31666	0.24164
ENSMUSG00000026180.Cxcr2	0.00802734	0.0158343	0.0113246	0.00801556	0.918158	0.00762274	0.00731746	0.159525	0.0153873	0.01137	1.66198	0.00666869	0.0157863	0.0183418	0.0495852	0.0163613
ENSMUSG00000047216.Cdh19	0	0.00413562	0.00079037	0.00084338	0	0.086441	2.27609	0	0.0140112	0	0	0.00609634	0.00234209	0.00358779	0.019811	0.00684775
ENSMUSG00000026414.Tnnt2	0.219876	4.94751	0.333644	0.389353	0	0.552033	0.275118	0.153169	0.58438	0.523925	0.0353999	0.975655	0.259337	1.14518	0.0414072	0.309281
ENSMUSG00000027360.Hdc	0.00665714	0.00370732	0.0240785	0.0851772	3.95665	0.00582749	0.0133318	0.243546	0.0309428	0.00261384	2.40268	0.00620932	0.0400014	0.096565	0.0654633	0.0310937
ENSMUSG00000031425.Plp1	0.00272482	0.144592	0.000467088	0.00751845	0	0.0228548	2.43699	0.00438521	0.0141754	0.00601693	0.00390939	0.0543308	0.00997183	0.047186	0.0215755	0.0179282
ENSMUSG00000056071.S100a9	0.00693228	0.000540018	0.0207604	0.00466282	0.283542	0.00544684	0.0639612	0.686731	0.102453	0.0320553	5.20088	0.00364997	0.0704344	0	0.206288	0.0567627
ENSMUSG00000067261.Foxd3	0	0	0	9.32921e-05	0	0	1.0271	0	0.000477013	0	0	0.00170922	0.00128048	0	0.00693697	0.00120413
ENSMUSG00000028583.Pdpn	0.0470436	0.00676916	0.0112203	0.00538139	0	0.373531	0.0147519	0.0493051	0.0843803	0	0.0114556	0.0117245	0.0157234	0.0860585	0.0564819	0.0634883
ENSMUSG00000029231.Pdgfra	0.091799	0.0622839	0.0279389	0.0808434	0	1.22058	0.0740836	0.0166824	0.245346	0.0323239	0.00485481	0.0716806	0.015615	0.114885	0.167147	0.140379
ENSMUSG00000029373.Pf4	0.0737331	0.00322835	0.124181	0.0540046	0	0.096819	0.0432713	0.3192	0.837591	0.00717694	0.0230225	0.078685	0.592701	0.00689756	0.170291	0.589565
ENSMUSG00000029417.Cxcl9	0.310439	0.0259646	0.936346	0.397437	0.277064	0.174293	0.306287	1.67628	0.662693	0.0556527	0.421655	0.129031	0.735296	0.0549534	0.769846	0.811185
ENSMUSG00000062524.Ncr1	0.0181617	0.00326436	0.0286751	0.00210362	0.0257179	0.0051666	0	0.0291492	0.046146	1.73873	0.00362423	0.00141403	0.215263	0	0.0498169	0.240001
ENSMUSG00000002985.Apoe	1.6679	0.349533	1.13423	0.990077	0.632665	1.86092	3.68818	2.68448	3.21756	0.460279	0.549068	0.556166	2.63822	1.21449	1.72194	2.36025
ENSMUSG00000003379.Cd79a	2.53791	0.00405762	0.0176595	0.000924532	0	0.00182404	0	0.00596904	0.00825707	0.00539322	0	0	0.0207015	0.00397965	0.00828031	0.0542079
ENSMUSG00000004612.Nkg7	0.0353356	0.00549553	0.0639649	0.00342833	0.345682	0.00486465	0.0128424	0.0937351	0.122061	2.20402	0	0.00819931	0.848141	0.00826729	0.168859	0.604305
ENSMUSG00000051504.Siglech	0.00458368	0.00105576	0.0937803	0.00106342	0	0.0014373	0.00240984	0.00234021	0.0480566	0.00236121	0	0	0.0173383	0	2.59861	0.028871
ENSMUSG00000031004.Mki67	0.0313128	0.010373	0.101055	0.00243541	0.00506707	0.00739199	0.0196731	0.0757835	0.0651791	0.0840731	0.0249072	0.0155863	0.0945183	0.00606536	0.0269936	1.57869
ENSMUSG00000019970.Sgk1	0.11812	0.0243584	0.261635	0.889824	0.339607	0.220473	0.218547	0.580665	0.249666	0.165506	0.171472	0.128916	0.325113	0.209112	0.126818	0.310606
ENSMUSG00000033208.S100b	0	0.000571068	0	0.00216327	0	0.0501908	1.68019	0.00148763	0.00925329	0	0	0.0177345	0.00269152	0.00795141	0.00693697	0.0168799
ENSMUSG00000025348.Itga7	0.0115456	0.303069	0	0.00800193	0	0.0323664	0.0608101	0.00307413	0.0199718	0.0142594	0	0.763744	0.00641601	0.0514214	0.0134687	0.0115756
ENSMUSG00000031673.Cdh11	0.00551087	0.0230049	0.00542269	0.0069918	0	0.092415	0.0133268	0.00368665	0.0296615	0.00448956	0	0.0154649	0.00307628	0.714197	0.0177729	0.0264561
ENSMUSG00000031871.Cdh5	0.0369256	0.0241571	0.015442	2.11111	0	0.0318964	0.274844	0.0176684	0.0753318	0.0207663	0.0137575	0.101618	0.0107539	0.653554	0.3841	0.276346
ENSMUSG00000040752.Myh6	0.256766	4.85203	0.309473	0.379737	0	0.539043	0.253051	0.156191	0.602794	0.423574	0.00498753	0.879046	0.223226	1.04753	0.0216687	0.246024
ENSMUSG00000022018.Rgcc	0.0334826	0.00527918	0.025725	1.50507	0.0489855	0.0543254	0.509133	0.234363	0.0700574	0.0542857	0.117373	0.0823353	0.123219	0.0368548	0.0466893	0.148008
ENSMUSG00000002033.Cd3g	0.069426	0	0.10601	0.00252725	0.0532491	0.0024375	0	0.0576576	0.0866841	0.493157	0.00469718	0.00241875	1.65157	0	0.175788	0.556861
ENSMUSG00000032094.Cd3d	0.0192076	0.000949058	0.0918362	0.00309481	0.0445945	0.00151804	0.0157716	0.0505745	0.0778049	0.0957116	0.101497	0.00198109	1.28276	0	0.134246	0.444232
ENSMUSG00000032093.Cd3e	0.0194848	0.00988798	0.0884522	0.00235156	0.0969623	0.00620489	0.0201167	0.0490359	0.0696522	0.0500706	0	0.00162484	1.29111	0.0123422	0.117408	0.371189
ENSMUSG00000032446.Eomes	0	0.00232782	0.0057221	0.000408261	0	0.000816262	0.00656931	0.0103183	0.0161412	0.617751	0	0	0.144204	0.00405087	0.00926075	0.118702
ENSMUSG00000052336.Cx3cr1	0.112432	0.00633058	0.187229	0.0054728	0.0800315	0.0100764	0.0280309	0.244289	0.712905	0.0658014	0.00412184	0.00278829	0.640233	0.00333822	0.216891	0.584225
ENSMUSG00000029530.Ccr9	0.0103424	0.0063993	0.105723	0.00228273	0.00506707	0.00216244	0	0.00487299	0.00851564	0.00873751	0	0.00854199	0.0215852	0	1.82905	0.0274151
ENSMUSG00000060509.Xcr1	0.000978063	0.00271441	0.454052	0.00101463	0	0.00186799	0.0103393	0.00703389	0.0177742	0	0	0.00243075	0.0179226	0	0.0143805	0.102389
ENSMUSG00000057098.Ebf1	2.23758	0.0786997	0.0554272	1.04979	0.0456911	1.21648	0.208163	0.0194445	0.24965	0.0718393	0	2.2206	0.0331577	1.31974	0.173238	0.322082
ENSMUSG00000018924.Alox15	0.000468485	0.000697895	0	9.29243e-05	0.440141	0.00144106	0	0	0.00158311	0	0	0.0293133	0.000501985	0	0	0.000203419
ENSMUSG00000000805.Car4	0.0217878	0.00890797	0.0118272	0.738871	0	0.0160475	0.072877	0.012251	0.0280426	0.00812022	0.0379358	0.0334775	0.00183566	0.0207649	0.00513802	0.0647796
ENSMUSG00000001506.Col1a1	0.330922	0.187635	0.0902288	0.0591209	0.0188257	2.24294	1.44614	0.0751136	0.751929	0.116862	0.0187113	0.41864	0.080166	0.282592	0.534394	0.521684
ENSMUSG00000020914.Top2a	0.0657283	0.00268285	0.0417859	0.00422088	0.0607319	0.00745823	0.0207525	0.0368363	0.048298	0.129438	0	0.00511871	0.152945	0.0239747	0.0274561	1.68987
ENSMUSG00000020717.Pecam1	0.336268	0.0429926	0.0430314	1.51322	0.585704	0.0573527	0.162089	0.105553	0.102417	0.284938	0.0621712	0.0906613	0.172035	1.41637	0.308641	0.34209
ENSMUSG00000058728.Cd300c	0	0	0.0069867	0	0	0	0	0.00268198	0.000838214	0	0	0	0.00113743	0	0.260454	0.00482622
ENSMUSG00000017716.Birc5	0.0165899	0.00956561	0.010577	0.00326728	0.00506707	0.010411	0.0216817	0.0113314	0.0236958	0.00367465	0.00779906	0.0107722	0.0133055	0.00668457	0.0081954	1.23564
ENSMUSG00000023132.Gzma	0.057427	0.0129473	0.0455296	0.0109549	0.151523	0.013774	0.0122901	0.115993	0.150389	2.60449	0.0582869	0.0214573	0.377245	0.0234845	0.133843	0.59815
ENSMUSG00000104213.Ighd	1.44025	0.00119215	0.0185388	0.000955775	0	0.00109764	0	0.00360036	0.0230564	0.00332862	0	0.00154418	0.0204458	0	0.033113	0.0446577
ENSMUSG00000022456.Septin3	0.000874644	0.00351686	0.464883	0	0	0.000344683	0.0178867	0.00748139	0.0128504	0	0.00398193	0	0.0106137	0	0.0160059	0.0963348
ENSMUSG00000023034.Nr4a1	0.620148	0.0694107	0.661355	0.164051	1.13787	0.553137	0.682155	0.542116	0.349881	0.629836	0.967135	0.22438	0.774373	0.168357	0.563613	0.51218
ENSMUSG00000076937.Iglc2	2.28143	0	0.0135303	0.00317779	0	0.0055192	0	0.00550886	0.00869602	0.00423528	0.00710482	0.00244575	0.0191061	0.00813029	0.519658	0.0467004
ENSMUSG00000022512.Cldn1	0.00217098	0	0.116917	0	0.349455	0.00190552	0.00641358	0.00837082	0.00453646	0	0.0529063	0.000291055	0.00280835	0.00215133	0.00714072	0.0231606
ENSMUSG00000042265.Trem1	0.00302325	0	0.0180223	0.000777487	0.0366568	0.00032152	0.00800262	0.191425	0.0141494	0	2.06283	0	0.0118335	0	0.0327747	0.00974644
ENSMUSG00000024164.C3	0.331164	0.159096	0.357439	0.0653233	0.110381	1.22848	0.192723	1.34591	0.843065	0.164233	0.878643	0.172283	0.472937	0.393232	0.812038	0.6932
ENSMUSG00000024621.Csf1r	0.145421	0.0374348	0.415081	0.01322	0.0337938	0.0186615	0.0354816	1.22983	1.14784	0.0320341	0.194642	0.0250448	0.804858	0.0823032	0.451402	0.728487
ENSMUSG00000035783.Acta2	0.0464623	0.582536	0.0233673	0.019712	0	0.101658	0.0630931	0.0620438	0.072112	0.0318185	0.417078	0.522637	0.0204279	0.0552419	0.0688246	0.102431
ENSMUSG00000054200.Ffar4	0.00256234	0	0.161611	0	0	0	0.00408506	0.00340027	0.00421471	0	0	0	0.00638543	0	0.0351489	0.032122
ENSMUSG00000024680.Ms4a2	0	0	0	0.000590186	1.38218	0	0	0.000693793	0	0	0	0	0	0	0	0
ENSMUSG00000022157.Mcpt8	0	0	0	0	2.29994	0	0	0.00247586	0	0	0	0	0	0	0	0
