# Supplementary material for: Bone morphogenic protein-4 availability in the cardiac microenvironment controls inflammation and fibrosis in autoimmune myocarditis
Source: Nat Cardiovasc Res. 2024 Feb 19;3(3):301–16. doi: 10.1038/s44161-024-00432-0 (PMC11358008; doi:10.1038/s44161-024-00432-0)
Supplement: Supplementary file 3 — Statistical Source Data [file 44161_2024_432_MOESM3_ESM.xlsx]

## Sheet: Figure 1a
Ctrl	4wk	8 wk	Fig 1c
7174	18715	51385
11789.4	22635	108850
11240.9	37265.8	40875
14968.2	89167.3	165092
21746	100413	125366
13590	53017.5	68295
19638	46740	67950
	29740	128632
Tukey's multiple comparisons test	Mean Diff.	95.00% CI of diff.	Significant?	Summary	Adjusted P Value
Ctrl vs. 4wk	-35405	-76790 to 5980	No	ns	0.1	A-B
Ctrl vs. 8 wk	-80249	-121634 to -38864	Yes	***	<0.001	A-C
4wk vs. 8 wk	-44844	-84826 to -4862	Yes	*	0.03	B-C

## Sheet: Figure 1b
Ctrl	4wk	8 wk	Fig 1b
80	4916	16670
103.38	5668	7561.86
125.56	4304.7	13507.5
382.08	9073.12	8674
134	10960	16692
114	4362.5	15810
210	3470	8806
	1520	10165
Tukey's multiple comparisons test	Mean Diff.	95.00% CI of diff.	Significant?	Summary	Adjusted P Value
Ctrl vs. 4wk	-5370	-9190 to -1551	Yes	**	0.005	A-B
Ctrl vs. 8 wk	-12072	-15891 to -8252	Yes	***	<0.001	A-C
4wk vs. 8 wk	-6702	-10392 to -3011	Yes	***	<0.001	B-C

## Sheet: Figure 1c
Ctrl	4wk	8 wk	Fig 1c
2444	8156	27384
5145.19	7179	33894
4424.34	22502.6	62841
5680.94	22346.3	44937
6228	18480	72954
3918	17888.2	22266
6702	10715.2	22616
Tukey's multiple comparisons test	Mean Diff.	95.00% CI of diff.	Significant?	Summary	Adjusted P Value
Ctrl vs. 4wk	-11355	-25518 to 2808	No	ns	0.13	A-B
Ctrl vs. 8 wk	-37016	-51179 to -22852	Yes	***	<0.001	A-C
4wk vs. 8 wk	-25661	-41023 to -10298	Yes	**	0.001	B-C

## Sheet: Figure 1d
LM	4 wk	8 wk	Fig 1d
0	2	4
0	2	3
0	2	3
0	1	4
0	1	2
0	1	3
0	4	2
0	3	3
		5
Dunn's multiple comparisons test	Mean rank diff.	Significant?	Summary	Adjusted P Value
LM vs. 4 wk	-9.75	Yes	**	0.02	A-B
LM vs. 8 wk	-14.94	Yes	***	<0.001	A-C
4 wk vs. 8 wk	-5.194	No	ns	0.41	B-C

## Sheet: Figure 1l
Ctrl Heart	TCRM Heart	Figure 1l
51.3234	17.7511
37.779	30.018
57.8517	25.5427
38.5395	17.5643
38.9128	19.9087
44.6454	27.9556
46.5652	32.6643
39.1233	26.6889
47.1843	35.3394
46.5065	33.2954
Unpaired t test
P value	<0.001
P value summary	***
Significantly different (P < 0.05)?	Yes
One- or two-tailed P value?	Two-tailed
t, df	t=6.264, df=18
