# Supplementary material for: Bone morphogenic protein-4 availability in the cardiac microenvironment controls inflammation and fibrosis in autoimmune myocarditis
Source: Nat Cardiovasc Res. 2024 Feb 19;3(3):301–16. doi: 10.1038/s44161-024-00432-0 (PMC11358008; doi:10.1038/s44161-024-00432-0)
Supplement: Supplementary file 4 — Statistical Source Data [file 44161_2024_432_MOESM4_ESM.xlsx]

## Sheet: Fig 2c
LMC	TCRM 8wk	Ccl2 relative expression
0.168171	2.5713
0.0744544	2.55797
0.98	1.0192
0.0695889	1.92786
0.1	0.754713
0.168171	1.33746
Unpaired t test
P value	0.0021
P value summary	**
Significantly different (P < 0.05)?	Yes
One- or two-tailed P value?	Two-tailed
t, df	t=4.104, df=10

## Sheet: Fig 2d
LMC	TCRM 8wk	Il6 relative expression
383.611	1705.52
548.748	316.377
473.644	895.469
168.429	989.462
429.645	1859.24
238.608	644.707
Unpaired t test
P value	0.0205
P value summary	*
Significantly different (P < 0.05)?	Yes
One- or two-tailed P value?	Two-tailed
t, df	t=2.748, df=10

## Sheet: Fig 2e
LMC	TCRM 4 wk	TCRM 8 wk	CD157 %
0.53	19.6	17.7
0.26	29.2	25.6
0.42	27.5	50.7
1.56	29.5	22.2
2	30.7	28.6
3.78	14.2	26.4
0.53
0.16
0.26
Tukey's multiple comparisons test	Mean Diff.	95.00% CI of diff.	Significant?	Summary	Adjusted P Value
LMC vs. TCRM 4 wk	-23.94	-32.96 to -14.91	Yes	***	<0.001	A-B
LMC vs. TCRM 8 wk	-27.35	-36.38 to -18.33	Yes	***	<0.001	A-C

## Sheet: Fig 2f
LMC	TCRM 4 wk	TCRM 8 wk	NCAM1 MFI
466	1590	973
427	1404	1081
467	1233	2334
556	1694	2305
1111	2017	2171
912	1476	1637
830
772
823
Tukey's multiple comparisons test	Mean Diff.	95.00% CI of diff.	Significant?	Summary	Adjusted P Value
LMC vs. TCRM 4 wk	-881	-1395 to -366.6	Yes	***	<0.001	A-B
LMC vs. TCRM 8 wk	-1062	-1576 to -547.8	Yes	***	<0.001	A-C

## Sheet: Fig 2g
LMC	TCRM 4 wk	TCRM 8 wk	SCA1 MFI
277	1551	718
247	1131	700
296	1066	1385
376	877	1033
255	1187	1205
425	778	745
172
186
190
Tukey's multiple comparisons test	Mean Diff.	95.00% CI of diff.	Significant?	Summary	Adjusted P Value
LMC vs. TCRM 4 wk	-829	-1143 to -514.8	Yes	****	<0.0001	A-B
LMC vs. TCRM 8 wk	-695	-1009 to -380.8	Yes	****	<0.0001	A-C

## Sheet: Fig 2h
LMC	TCRM 4 wk	TCRM 8 wk	ICAM MFI
1797	12367	6530
1707	9851	6484
2075	8782	10554
2255	8572.5	10514
2306	9693.5	9266
2670	8053.5	6422
2944
2614
3057
Tukey's multiple comparisons test	Mean Diff.	95.00% CI of diff.	Significant?	Summary	Adjusted P Value
LMC vs. TCRM 4 wk	-7173	-9443 to -4902	Yes	***	<0.001	A-B
LMC vs. TCRM 8 wk	-5914	-8185 to -3644	Yes	***	<0.001	A-C
