# Supplementary material for: Bone morphogenic protein-4 availability in the cardiac microenvironment controls inflammation and fibrosis in autoimmune myocarditis
Source: Nat Cardiovasc Res. 2024 Feb 19;3(3):301–16. doi: 10.1038/s44161-024-00432-0 (PMC11358008; doi:10.1038/s44161-024-00432-0)
Supplement: Supplementary file 5 — Statistical Source Data [file 44161_2024_432_MOESM5_ESM.xlsx]

## Sheet: Figure 3c
	Ctrl							BMP4ko						In vitro fibroblasts
BMP2	1.80748	3.15951	4.01895	3.95637	3.52333			2.24611	3.89397	3.64614	3.27999	4.91258
BMP4	4.65385	9.6	7.79231	9.2	8			1	1	0	0.1	0.3		all pg/ml
BMP7	1.81694	0	0	0.552608	1.17101			0.552608	0	0.552608	0	1.17101
BMP9	0	0	0	0	0			0	0	0	0	0
Table Analyzed	BMP2 Fibroblasts		Table Analyzed	BMP7 Fibroblasts		Table Analyzed	BMP4 Fibroblasts
Column B	BMP4ko		Column B	BMP4ko		Column B	BMP4ko
vs.	vs.		vs.	vs.		vs.	vs.
Column A	Ctrl		Column A	Ctrl		Column A	Ctrl
Unpaired t test			Unpaired t test			Unpaired t test
P value	0.6226		P value	0.5577		P value	<0.0001
P value summary	ns		P value summary	ns		P value summary	****
Significantly different (P < 0.05)?	No		Significantly different (P < 0.05)?	No		Significantly different (P < 0.05)?	Yes
One- or two-tailed P value?	Two-tailed		One- or two-tailed P value?	Two-tailed		One- or two-tailed P value?	Two-tailed
t, df	t=0.5119, df=8		t, df	t=0.6118, df=8		t, df	t=8.281, df=8

## Sheet: Figure 3d
WT	BMP4 ko	IL-6 (pg/ml)
491.553	614.934
475.792	676.255
546.963	656.307
495.74	632.419
475.792	637.591
493.016	623.307
Unpaired t test
P value	<0.001
P value summary	***
Significantly different (P < 0.05)?	Yes
One- or two-tailed P value?	Two-tailed
t, df	t=10.17, df=10

## Sheet: Figure 3e
WT	BMP4 ko	TNFa (pg/ml)
3.22506	9.35035
5.82367	11.7865
2.71462	3.52668
4.43156	8.7471
3.64269	11.7401
2.69142	3.99072
Unpaired t test
P value	0.0179
P value summary	*
Significantly different (P < 0.05)?	Yes
One- or two-tailed P value?	Two-tailed
t, df	t=2.828, df=10

## Sheet: Figure 3f
			Medium					BMP4
WT	9972	9962	10303	9952	10638	9942	8830	9927	10052	10024
BMP4 ko	13376	13269	14056	13272	13945	12320	12804	11300	12410	10100
Tukey's multiple comparisons test	Mean Diff.	95.00% CI of diff.	Significant?	Summary	Adjusted P Value
WT vs. BMP4 ko	-3418	-4600 to -2236	Yes	***	<0.001	A-B
WT vs. WT + BMP4	410.4	-771.8 to 1593	No	ns	0.76	A-C
WT vs. BMP4 ko + BMP4	-1621	-2804 to -439.2	Yes	**	0.006	A-D
BMP4 ko vs. WT + BMP4	3829	2646 to 5011	Yes	***	<0.001	B-C
BMP4 ko vs. BMP4 ko + BMP4	1797	614.6 to 2979	Yes	**	0.003	B-D
WT + BMP4 vs. BMP4 ko + BMP4	-2032	-3214 to -849.6	Yes	***	<0.001	C-D

## Sheet: Figure 3g
WT	BMP4 ko	WT + Il1b	BMP4-ko + IL1b
0.980975	1.31584	1.84892	2.26258
0.979991	1.30531	2.24271	2.19942
1.01354	1.38273	2.08698	2.497
0.979007	1.30561	2.00809	2.48795
1.04649	1.37181	2.092	2.847
Tukey's multiple comparisons test	Mean Diff.	95.00% CI of diff.	Significant?	Summary	Adjusted P Value
WT vs. BMP4 ko	-0.3363	-0.6040 to -0.06849	Yes	***	<0.001	A-B
WT vs. WT+IL1b	-1.056	-1.324 to -0.7880	Yes	***	<0.001	A-C
WT vs. BMP4-ko+IL1b	-1.459	-1.727 to -1.191	Yes	***	<0.001	A-D
BMP4 ko vs. WT+IL1b	-0.7195	-0.9872 to -0.4517	Yes	***	<0.001	B-C
BMP4 ko vs. BMP4-ko+IL1b	-1.123	-1.390 to -0.8548	Yes	***	<0.001	B-D
WT+IL1b vs. BMP4-ko+IL1b	-0.4031	-0.6708 to -0.1353	Yes	***	<0.001	C-D
