# Supplementary material for: Bone morphogenic protein-4 availability in the cardiac microenvironment controls inflammation and fibrosis in autoimmune myocarditis
Source: Nat Cardiovasc Res. 2024 Feb 19;3(3):301–16. doi: 10.1038/s44161-024-00432-0 (PMC11358008; doi:10.1038/s44161-024-00432-0)
Supplement: Supplementary file 6 — Statistical Source Data [file 44161_2024_432_MOESM6_ESM.xlsx]

## Sheet: Fig 4b
Isotype	14D10-2 200μg	CD45+
186640	114400
371336	68944
389176	32656
480760	162736
317520	222148
297875	143005
	123530
	121305
	118540
Unpaired t test
P value	<.001
P value summary	***
Significantly different (P < 0.05)?	Yes
One- or two-tailed P value?	Two-tailed
t, df	t=5.546, df=13

## Sheet: Fig 4d
Isotype	14D10-2 200μg	Myosin specific T cells
99072	26688
111168	13760
99264	4544
67535	46080
66210	70940
84650	33995
	40300
	30885
	20995
Unpaired t test
P value	<0.001
P value summary	***
Significantly different (P < 0.05)?	Yes
One- or two-tailed P value?	Two-tailed
t, df	t=5.575, df=13

## Sheet: Fig 4e
IFNG isotype	IL17 isotype	IFNG 14D10-2	IL17 14D10-2	Myosin specific T cells
7550.41	2363.72	635.707	64.5905
2092.24	509.817	1200.94	386.88
5637.69	3132.05	1016.12	225.46
11076.2	3467.52	239.343	287.632
3512.91	855.994	795.302	256.205
6610.98	3672.77	452.704	100.448
		51.8016	62.2528
	IFNG 14D10-2			IL17 14D10-2
	vs.			vs.
	IFNG iso			IL17 iso
Unpaired t test			Unpaired t test
P value	<0.001		P value	0.002
P value summary	***		P value summary	**
Significantly different (P < 0.05)?	Yes		Significantly different (P < 0.05)?	Yes
One- or two-tailed P value?	Two-tailed		One- or two-tailed P value?	Two-tailed
t, df	t=4.547, df=11		t, df	t=4.171, df=11

## Sheet: Fig 4f
isotype	14D10-2 200μg	Ly6c+ CCR2+ Cells
8370	6715
25095	5300
11015	9665
16120	5520
16880	6155
11910	9220
	5580
	10770
	6810
Unpaired t test
P value	0.003
P value summary	**
Significantly different (P < 0.05)?	Yes
One- or two-tailed P value?	Two-tailed
t, df	t=3.591, df=13

## Sheet: Fig 4g
isotype	14D10-2 200μg	Neutrophils
4420	3140
6840	4015
6200	5675
13160	3775
9040	2230
12040	7740
	3952
	5224
	2632
Unpaired t test
P value	0.006
P value summary	**
Significantly different (P < 0.05)?	Yes
One- or two-tailed P value?	Two-tailed
t, df	t=3.276, df=13

## Sheet: Fig 4h
isotype	14D10-2 200μg	CD64+MHCIIhi cells
17040	8635
23835	7340
16690	17105
21150	10675
25770	15045
24765	10915
	14640
	20580
	21645
Unpaired t test
P value	0.01
P value summary	**
Significantly different (P < 0.05)?	Yes
One- or two-tailed P value?	Two-tailed
t, df	t=3.035, df=13

## Sheet: Fig 4i
Isotype	14-D10-2	MHCII MFI
640	440
672	498
782	654
654	420
697	643
780	599
738	579
Unpaired t test
P value	0.0024
P value summary	**
Significantly different (P < 0.05)?	Yes

## Sheet: Fig 4j
Isotype	14-D10-2	Tnf mRNA expression
0.460646	0.207341
1.24004	0.887977
0.957198	0.134047
1.12619	0.0639633
0.451561	0.0694544
0.244091	0.163958
0.198425	0.124454
0.327842	0.0646624
0.147366	0.0923942
0.151696
Mann Whitney test
P value	0.0057
Exact or approximate P value?	Exact
P value summary	**
Significantly different (P < 0.05)?	Yes
One- or two-tailed P value?	Two-tailed
Sum of ranks in column A,B	133 , 57
Mann-Whitney U	12

## Sheet: Fig 4k
Isotype Ctrl	14D10-2	IL1b (pg/10 mg tissue)
239.496	162.682
263.622	127.293
172.563	172.963
163.17	145.624
211.228	120.425
237.656	198.255
Unpaired t test
P value	0.0141
P value summary	*
Significantly different (P < 0.05)?	Yes
One- or two-tailed P value?	Two-tailed
t, df	t=2.970, df=10

## Sheet: Fig 4l
Ctrl	14D10-2	% CD157+ SCA1+
22.2	15.1
18.6	25.7
27.7	13
25.6	18.3
31.2	12.1
36.4	5.43
	6.6
	27.8
	24.9
Unpaired t test
P value	0.0215
P value summary	*
Significantly different (P < 0.05)?	Yes
One- or two-tailed P value?	Two-tailed
t, df	t=2.612, df=13

[truncated: 2 more sheets: Fig 4m, Fig 4o]
