# Supplementary material for: Bone morphogenic protein-4 availability in the cardiac microenvironment controls inflammation and fibrosis in autoimmune myocarditis
Source: Nat Cardiovasc Res. 2024 Feb 19;3(3):301–16. doi: 10.1038/s44161-024-00432-0 (PMC11358008; doi:10.1038/s44161-024-00432-0)
Supplement: Supplementary file 7 — Statistical Source Data [file 44161_2024_432_MOESM7_ESM.xlsx]

## Sheet: Figure 5a
Weeks	Isotype Ctrl	14D10-2	Survival
0	14
1	0
2	0
3	0
4	0
5	0
6	0
7	0
8	1
9	0
10	1
11	1
12	2
13	0
14	0
15	0
16	0
0		17
1		0
2		0
3		0
4		0
5		0
6		0
7		0
8		0
9		0
10		0
11		0
12		0
13		0
14		0
15		0
16		0

## Sheet: Figure 5d
Isotype Ctrl	14-D10-2	Myocarditis Score
4	2
5	2
3	3
4	3
4	2
2	1
3	1
2	2
5	2
	3
Mann Whitney test
P value	0.0076
Exact or approximate P value?	Exact
P value summary	**
Significantly different (P < 0.05)?	Yes
One- or two-tailed P value?	Two-tailed
Sum of ranks in column A,B	121 , 69
Mann-Whitney U	14

## Sheet: Figure 5h 
Isotype	14D10-2	Area covered by collagen networks %
31.35	5.07
20.53	8.435
30.82	7.01
22.32	5.145
10.685	9.225
16.755	2.8
42.485	4.3
33.1309	13.9
Mann Whitney test
P value	<0.001
Exact or approximate P value?	Exact
P value summary	***
Significantly different (P < 0.05)?	Yes
One- or two-tailed P value?	Two-tailed
Sum of ranks in column A,B	99 , 37
Mann-Whitney U	1

## Sheet: Figure 5i
Isotype	14-D10-2	EF %
23.602	60.87
13.721	24.115
57.165	48.337
54.212	52.487
10.788	56.115
31.674	34.253
11.978	28.474
52.567	26.576
5.104	66.527
50.604	50.106
29.595	17.782
4.714	65.22
38.546	59.843
38.262	58.766
19.237	58.692
63.488	63.186
	29.877
	64.092
	63.193
	63.571
Mann Whitney test
P value	0.006
Exact or approximate P value?	Exact
P value summary	**
Significantly different (P < 0.05)?	Yes
One- or two-tailed P value?	Two-tailed
Sum of ranks in column A,B	211 , 455
Mann-Whitney U	75
