# Supplementary material for: Bone morphogenic protein-4 availability in the cardiac microenvironment controls inflammation and fibrosis in autoimmune myocarditis
Source: Nat Cardiovasc Res. 2024 Feb 19;3(3):301–16. doi: 10.1038/s44161-024-00432-0 (PMC11358008; doi:10.1038/s44161-024-00432-0)
Supplement: Supplementary file 8 — Statistical Source Data [file 44161_2024_432_MOESM8_ESM.xlsx]

## Sheet: Figure 6c
T cell hi	T cell int	T cell low	T cells %
48.9978	5.46218	2.92969
25.2294	4.95413	2.91798
30.5153	4.95196	2.61283
13.4307	4.8719	2.30474
11.5299	4.19013	1.92953
7.9562	4.03226	1.88596
7.53564	3.59712	1.35922
	3.21369
	3.18979
Two-stage linear step-up procedure of Benjamini, Krieger and Yekutieli	Mean rank diff.	Discovery?	q value	Individual P Value	Summary
T cell int vs. T cell hi	-8	Yes	0.02	0.02	**	B-A
T cell low vs. T cell hi	-16	Yes	<0.001	<0.001	***	C-A
T cell low vs. T cell int	-8	Yes	0.02	0.02	**	C-B

## Sheet: Figure 6d
T cell h	T cell int	T cell low	Inflammatory Mph
22.3831	1.89076	2.27865
7.56881	3.85321	1.81388
22.8663	1.69993	1.66271
7.37226	2.14196	1.53649
3.12999	2.47804	3.27181
4.08759	2.09677	1.09649
6.10998	3.13161	0.776699
	2.29549
	1.03668
Tukey's multiple comparisons test	Mean Diff.	95.00% CI of diff.	Significant?	Summary	Adjusted P Value
T cell h vs. T cell int	8.211	2.254 to 14.17	Yes	**	0.0063	A-B
T cell h vs. T cell low	8.726	2.408 to 15.04	Yes	**	0.0062	A-C
T cell int vs. T cell low	0.5149	-5.442 to 6.472	No	ns	0.974	B-C

## Sheet: Figure 6e
T cell h	T cell int	T cell low	Cardiomyocytes %
3.37257	2.80112	6.25
8.05153	8.07339	3.94322
5.73395	1.69993	6.29454
5.18248	12.5157	4.9936
12.6477	2.6132	14.9329
7.55474	28.0645	14.4298
2.44399	12.865	4.72492
	9.93322
	6.2201
Bonferroni's multiple comparisons test	Mean Diff.	95.00% CI of diff.	Significant?	Summary	Adjusted P Value
T cell h vs. T cell int	-2.994	-10.96 to 4.974	No	ns	>0.99	A-B
T cell h vs. T cell low	-1.512	-9.963 to 6.940	No	ns	>0.99	A-C
T cell int vs. T cell low	1.482	-6.486 to 9.450	No	ns	>0.99	B-C

## Sheet: Figure 6f
T cell	Inf Mph		T cell	Resident Mph
48.9978	22.3831		48.9978	11.4858
30.5153	22.8663		30.5153	9.90338
25.2294	7.56881		25.2294	4.58716
13.4307	7.37226		13.4307	16.9343
11.5299	3.12999		11.5299	4.69499
7.9562	4.08759		7.9562	6.86131
7.53564	6.10998		7.53564	6.72098
5.46218	1.89076		5.46218	3.0112
4.95413	3.85321		4.95413	6.05505
4.95196	1.69993		4.95196	3.51072
4.8719	2.14196		4.8719	4.9979
4.19013	2.47804		4.19013	4.68574
4.03226	2.09677		4.03226	6.12903
3.59712	3.13161		3.59712	5.28989
3.21369	2.29549		3.21369	2.62938
3.18979	1.03668		3.18979	2.23285
2.92969	2.27865		2.92969	7.8125
2.91798	1.81388		2.91798	5.5205
2.61283	1.66271		2.61283	3.32542
2.30474	1.53649		2.30474	2.43278
1.92953	3.27181		1.92953	7.38255
1.88596	1.09649		1.88596	3.02632
1.35922	0.776699		1.35922	0.517799
Best-fit values			Best-fit values
Slope	0.4839		Slope	0.1677
Y-intercept	0.4349		Y-intercept	4.186
X-intercept	-0.8987		X-intercept	-24.96
1/slope	2.067		1/slope	5.963
Std. Error			Std. Error
Slope	0.04273		Slope	0.05667
Y-intercept	0.605		Y-intercept	0.8023
95% Confidence Intervals			95% Confidence Intervals
Slope	0.3950 to 0.5727		Slope	0.04984 to 0.2855
Y-intercept	-0.8234 to 1.693		Y-intercept	2.517 to 5.854
X-intercept	-4.005 to 1.539		X-intercept	-105.8 to -9.788
Goodness of Fit			Goodness of Fit
R squared	0.8592		R squared	0.2943
Sy.x	2.293		Sy.x	3.04
Is slope significantly non-zero?			Is slope significantly non-zero?
F	128.2		F	8.757
DFn, DFd	1, 21		DFn, DFd	1, 21
P value	<0.0001		P value	0.0075
Deviation from zero?	Significant		Deviation from zero?	Significant
Equation	Y = 0.4839*X + 0.4349		Equation	Y = 0.1677*X + 4.186
Data			Data
Number of X values	23		Number of X values	23
Maximum number of Y replicates	1		Maximum number of Y replicates	1
Total number of values	23		Total number of values	23
Number of missing values	0		Number of missing values	0

## Sheet: Figure 6i
T cell h	T cell int	T cell low	BMP4 Average expression
0.0971137	0.263442	0.340759
0.136743	0.249428	0.468334
0.02	0.33013	0.353359
0.261669	0.201453	0.415077
0.206766	0.318895	0.293136
0.299478	0.166394	0.278241
0.298387	0.174309	0.202584
	0.208225
	0.333591
Two-stage linear step-up procedure of Benjamini, Krieger and Yekutieli	Mean Diff.	Discovery?	q value	Individual P Value	Summary
T cell h vs. T cell int	-0.06095	No	0.1262	0.1802	ns
T cell h vs. T cell low	-0.1473	Yes	0.0102	0.0049	**
T cell int vs. T cell low	-0.08639	No	0.0662	0.0631	ns

## Sheet: Figure 6 j and k
Healthy	Myocarditis	BMP4 (pg/ml)
46.8095	20.32
34.6191	24.72
54.4762	2.5
85.2381	11.2
320.8	44.24
358.5	49.92
11.7	19.12
46.3	2.5
27.9	2.5
36.7	23.6
17.4	9.92
2.5	2.5
206.1	19.28
428.5	31.44
166.8	24.64
80.1	353.12
57.4	2.5
130.4	34.56
129.59	45.92
216.2	2.5
139.22	2.5
115.54	10.5714
95.06	8.90477
212.59	13
	9.42857
	2.5
	2.5
	20.0952
	20.7143
	21.9524
	10.2857
Mann Whitney test			Area under the ROC curve
P value	<0.001		Area	0.8797
Exact or approximate P value?	Exact		Std. Error	0.05139
P value summary	***		95% confidence interval	0.7790 to 0.9804
Significantly different (P < 0.05)?	Yes		P value	<0.001
One- or two-tailed P value?	Two-tailed
Sum of ranks in column A,B	954.5 , 585.5
Mann-Whitney U	89.5
