# Supplementary material for: Bone morphogenic protein-4 availability in the cardiac microenvironment controls inflammation and fibrosis in autoimmune myocarditis
Source: Nat Cardiovasc Res. 2024 Feb 19;3(3):301–16. doi: 10.1038/s44161-024-00432-0 (PMC11358008; doi:10.1038/s44161-024-00432-0)
Supplement: Supplementary file 9 — Statistical Source Data [file 44161_2024_432_MOESM9_ESM.xlsx]

## Sheet: 1b
Ctrl	4wk	8 wk	Ly6C CCR2					Ctrl	4wk	8 wk	CD11b+ CX3CR1+
125	520	5100						634	1684	4065
349.9	839	6222						3190	1841	6198
284.16	3267.44	12108						1784	5852.23	13767
499.39	1843.82	4530						2242	3210.16	5754
209.751	3003.96	8451						1208.76	4948.61	10178
232.356	3233.31	2604						1235.78	4828.97	9786
182.264	1589.12	4152						2406.44	2482.06	6401
552
282
402
Tukey's multiple comparisons test	Mean Diff.	95.00% CI of diff.	Significant?	Summary	Adjusted P Value			Tukey's multiple comparisons test	Mean Diff.	95.00% CI of diff.	Significant?	Summary	Adjusted P Value
Ctrl vs. 4wk	-1730	-3984 to 523.0	No	ns	0.15	A-B		Ctrl vs. 4wk	-1735	-4762 to 1291	No	ns	0.33
Ctrl vs. 8 wk	-5855	-8108 to -3601	Yes	***	<0.001	A-C		Ctrl vs. 8 wk	-6207	-9233 to -3180	Yes	***	<0.001
4wk vs. 8 wk	-4124	-6569 to -1680	Yes	***	<0.001	B-C		4wk vs. 8 wk	-4472	-7498 to -1445	Yes	**	0.004
Ctrl	4wk	8 wk	Neutrophils
460	834	6186						Ctrl	4wk	8 wk	CD64+ MHCII+
279.55	1266	7758						295	720	4692
883.4	5849	25194						1590	444	6729
719.36	3549.13	23949						790	2172.09	6911
1254	3440.83	19393						888	1516.93	7548
1250	1679.64	4376						548.71	3003.96	6862
1542	4843.04	8028						634.41	3233.31	5538
								1226.68	1589.12	3294
Tukey's multiple comparisons test	Mean Diff.	95.00% CI of diff.	Significant?	Summary	Adjusted P Value			Dunn's multiple comparisons test	Mean rank diff.	Significant?	Summary	Adjusted P Value
Ctrl vs. 4wk	-2153	-9365 to 5058	No	ns	0.73	A-B		Ctrl vs. 4wk	-3.571	No	ns	0.84	A-B
Ctrl vs. 8 wk	-12642	-19854 to -5431	Yes	***	<0.001	A-C		Ctrl vs. 8 wk	-12.29	Yes	***	<0.001	A-C
4wk vs. 8 wk	-10489	-17700 to -3278	Yes	**	0.004	B-C		4wk vs. 8 wk	-8.714	Yes	*	0.03	B-C

## Sheet: 1h
		Ctrl						TCRM
BMP2	0.166715	0.224174	0.21175	0.220428		0.222977	0.189329	0.168317	0.232199	0.158824
BMP7	0.00077033	0.000721998	0.00158595	0.000284054		0.000785849	0.000352327	0.00025743	0.000273494	0.000705375
BMP9	0.0001	0.0001	0.0001	0.0001		0.0001	0.0001	0.0001	0.0001	0.0001
Table Analyzed	BMP2 Fibroblasts		Table Analyzed	BMP7 Fibroblasts
Column B	TCRM		Column B	TCRM
vs.	vs.		vs.	vs.
Column A	Ctrl		Column A	Ctrl
Unpaired t test			Unpaired t test
P value	0.5885		P value	0.2182
P value summary	ns		P value summary	ns
Significantly different (P < 0.05)?	No		Significantly different (P < 0.05)?	No
One- or two-tailed P value?	Two-tailed		One- or two-tailed P value?	Two-tailed
t, df	t=0.5669, df=7		t, df	t=1.353, df=7

## Sheet: 1i
				Ctrl						TCRM
BMP2	11.1922	10.6746	21.229	29.3933	19.5719	28.1234	30.8719	20.8715	11.8586	20.5744	19.9702	22.0548	29.3377	27.0413
BMP4	51.3234	37.779	57.8517	38.5395	38.9128	44.6454	46.5652	17.7511	30.018	25.5427	17.5643	19.9087	27.9556	32.6643
BMP7	19.2745	19.1714	20.7484	20.5999	21.2913	17.2517	17.6476	19.43	15.5333	17.3424	15.4768	24.7601	18.5863	15.2238
BMP9	0.122284	0.0685203	0.369948	0.2509	0.075647	0.0906471	0.0819415	0.181309	0.250001	0.0619529	0.0633717	0.0620508	0.117326	0.0848494
Table Analyzed	BMP2 Hearts		Table Analyzed	BMP7 Hearts		Table Analyzed	BMP9 Hearts		Table Analyzed	BMP4 hearts
Column B	TCRM		Column B	TCRM		Column B	TCRM		Column B	TCRM
vs.	vs.		vs.	vs.		vs.	vs.		vs.	vs.
Column A	Ctrl		Column A	Ctrl		Column A	Ctrl		Column A	Ctrl
Unpaired t test			Unpaired t test			Unpaired t test			Unpaired t test
P value	0.9809		P value	0.3477		P value	0.5199		P value	0.0001
P value summary	ns		P value summary	ns		P value summary	ns		P value summary	***
Significantly different (P < 0.05)?	No		Significantly different (P < 0.05)?	No		Significantly different (P < 0.05)?	No		Significantly different (P < 0.05)?	Yes
One- or two-tailed P value?	Two-tailed		One- or two-tailed P value?	Two-tailed		One- or two-tailed P value?	Two-tailed		One- or two-tailed P value?	Two-tailed
t, df	t=0.02445, df=12		t, df	t=0.9774, df=12		t, df	t=0.6630, df=12		t, df	t=5.625, df=12

## Sheet: 1j
	Ctrl										TCRM
Grem1	53.0468	59.1243	48.6542	16.4287	47.9482	33.6374	37.197	29.2338	34.5833	31.0833	111.374	80.2353	78.4504	47.8361	57.9591	50.4878	23.9684	19.3374	31.2878	29.0406
Grem2	68.3427	107.673	58.3643	73.1481	50.1942		75.779	91.5033	45.6737		105.779	68.9965	51.196	69.7786	61.8068		108.526	55.6517	53.8883
Table Analyzed	Grem 1				Table Analyzed	Grem2
Column B	TCRM Heart
vs.	vs.				Column B	TCRM Heart
Column A	Ctrl				vs.	vs.
					Column A	Ctrl
Unpaired t test
P value	0.1898				Unpaired t test
P value summary	ns				P value	0.9556
Significantly different (P < 0.05)?	No				P value summary	ns
One- or two-tailed P value?	Two-tailed				Significantly different (P < 0.05)?	No
t, df	t=1.363, df=18				One- or two-tailed P value?	Two-tailed
					t, df	t=0.05671, df=14
