# Supplementary material for: Bone morphogenic protein-4 availability in the cardiac microenvironment controls inflammation and fibrosis in autoimmune myocarditis
Source: Nat Cardiovasc Res. 2024 Feb 19;3(3):301–16. doi: 10.1038/s44161-024-00432-0 (PMC11358008; doi:10.1038/s44161-024-00432-0)
Supplement: Supplementary file 10 — Statistical Source Data [file 44161_2024_432_MOESM10_ESM.xlsx]

## Sheet: 2g
Ctr 8 weeks	TCRM 8 weeks	Ctr 4 weeks	TCRM 4 weeks
1.67262	0.994448	1.49707	1.29309
1.42682	0.900218	1.42269	1.28122
1.38908	1.19651	1.34696	1.2184
1.80783	1.09131	1.23147	1.18096
1.53906	1.18485
Column D	TCRM 4 weeks			Column B	TCRM 8 weeks
vs.	vs.			vs.	vs.
Column C	Ctr 4 weeks			Column A	Ctr 8 weeks
Unpaired t test				Unpaired t test
P value	0.06			P value	0.0009
P value summary	ns			P value summary	***
Significantly different (P < 0.05)?	No			Significantly different (P < 0.05)?	Yes
One- or two-tailed P value?	Two-tailed			One- or two-tailed P value?	Two-tailed
t, df	t=2.096, df=6			t, df	t=5.127, df=8
