# Supplementary material for: Bone morphogenic protein-4 availability in the cardiac microenvironment controls inflammation and fibrosis in autoimmune myocarditis
Source: Nat Cardiovasc Res. 2024 Feb 19;3(3):301–16. doi: 10.1038/s44161-024-00432-0 (PMC11358008; doi:10.1038/s44161-024-00432-0)
Supplement: Supplementary file 11 — Statistical Source Data [file 44161_2024_432_MOESM11_ESM.xlsx]

## Sheet: 3c
Medium	IL1b	BMP4 (pg/ml)
4.65385	2.06154
9.6	2.50769
7.79231	4.94615
7	3
8	3.5
9.2	2.5
Table Analyzed	BMP4 in vitro fibroblast
Column D	IL1b
vs.	vs.
Column A	Medium
Unpaired t test
P value	<.001
P value summary	***
Significantly different (P < 0.05)?	Yes
One- or two-tailed P value?	Two-tailed
t, df	t=5.512, df=10

## Sheet: 3d
Medium	Il1b	IL-6 (pg/ml)
783.256	120916
1091.48	125244
1287.41	120686
912.635	50137.6
697.369	47830
667.731	43134.7
Table Analyzed	IL-6
Column D	Il1b
vs.	vs.
Column A	Medium
Unpaired t test
P value	<0.001
P value summary	***
Significantly different (P < 0.05)?	Yes
One- or two-tailed P value?	Two-tailed
t, df	t=4.966, df=10
