# Supplementary material for: Bone morphogenic protein-4 availability in the cardiac microenvironment controls inflammation and fibrosis in autoimmune myocarditis
Source: Nat Cardiovasc Res. 2024 Feb 19;3(3):301–16. doi: 10.1038/s44161-024-00432-0 (PMC11358008; doi:10.1038/s44161-024-00432-0)
Supplement: Supplementary file 12 — Statistical Source Data [file 44161_2024_432_MOESM12_ESM.xlsx]

## Sheet: 4b
Ab (µg)	Grem1	Grem2	AUC 3-A1-3		Ab (µg)	Grem1	Grem2	AUC 20-D1-5		Ab (µg)	Grem1	Grem2	AUC 14-D10-2
2.5	0.5286	0.2587			2.5	0.7612	0.7915			2.5	0.7009	0.9121
1.25	0.3945	0.1139			1.25	0.5757	0.5339			1.25	0.4302	0.7528
0.625	0.2906	0.06074			0.625	0.4267	0.4112			0.625	0.2777	0.5487
0.312	0.1816	0.04064			0.312	0.2193	0.2185			0.312	0.1852	0.3224
0.156	0.1146	0.03637			0.156	0.1341	0.1551			0.156	0.09799	0.2098
0.078	0.07522	0.03537			0.078	0.1426	0.08848			0.078	0.06718	0.1293
0.04	0.05088	0.02905			0.04	0.05626	0.05568			0.04	0.05002	0.08289
0.02	0.03847	0.02656			0.02	0.04702	0.03913			0.02	0.04078	0.05744

## Sheet: 4c
	3A1-3			20D15			14D102
-7.47712	102.391	100.141	105.141	101.141	100.641	106.891	104.516	108.391	107.391
-7.77815	99.574	100.328	92.1512	100	100.263	103.711	99.2601	95.4177	104.845
-8.07918	86.5156	101.516	105.891	87.3906	100.766	101.891	102.391	94.3906	105.391
-8.38021	99.9022	91.7829	90.3355	99.4446	92.1129	85.2255	87.8916	88.1026	97.2228
-8.68124	93.0171	90.6739	99.0091	103	82.3373	97.8982	95.2255	86.3364	87.8938
-8.98227	65.1118	77.7423	71.3845	59.1408	67.7804	66.778	83	96.6587	79.4749
-9.2833	52.9819	40.2023	48.722	66.3484	49.8807	36.2768	76	61.3365	55.3699
-9.58433	24.2279	58.3067	29.819	21.957	27.685	38.6635	44.2243	40.0955	45.8234
-9.88536	5.05857	5.85729	8.5197	11.6945	13.8425	24.105	13.8425	5.2506	25.2983
-10.1864	5.05857	5.85729	8.5197	10.0239	5.72792	7	1.90931	2.14797	10.7399
	3A1-3	20D15	14D102
Best-fit values
Slope	39.59	39.44	38.38
Y-intercept	415.2	414.2	408.4
X-intercept	-10.49	-10.5	-10.64
1/slope	0.02526	0.02536	0.02605
Std. Error
Slope	2.998	2.746	2.904
Y-intercept	26.61	24.47	25.72
95% Confidence Intervals
Slope	33.45 to 45.73	33.80 to 45.07	32.42 to 44.34
Y-intercept	360.7 to 469.7	364.0 to 464.4	355.6 to 461.2
X-intercept	-10.82 to -10.23	-10.81 to -10.27	-11.01 to -10.36
Goodness of Fit
R squared	0.8616	0.8842	0.8662
Sy.x	14.2	12.67	13.69
Is slope significantly non-zero?
F	174.3	206.2	174.7
DFn, DFd	1, 28	1, 27	1, 27
P value	<0.0001	<0.0001	<0.0001
Deviation from zero?	Significant	Significant	Significant
Equation	Y = 39.59*X + 415.2	Y = 39.44*X + 414.2	Y = 38.38*X + 408.4

## Sheet: 4d
	3A1-3			20D15			14D102
-7.47712	100	98	108.141	101.141	101.141	100.641	106.891	91.1406	100
-7.77815	103.017	107.674	99.0091	103	82.3373	97.8982	105.226	86.3364	97.8938
-8.07918	99.574	108.328	72.1512	98	100.263	101.711	99.2601	95.4177	104.845
-8.38021	65.1118	77.7423	51.3845	99.1408	87.7804	102.778	84	96.6587	79.4749
-8.68124	39.9022	76.7829	42.124	99.4446	92.1129	85.2255	87.8916	88.1026	97.2228
-8.98227	23.0171	47.6739	59.0091	78	82.3373	57.8982	85.2255	86.3364	77.8938
-9.2833	4.57676	51.2331	44.3457	61.6752	80.5599	63.6747	74.7834	83.4481	63.4526
-9.58433	30.571	35.9031	20	57.0095	52.5661	46.3453	57.8982	76.3386	45.4566
-9.88536	12.1306	11.6863	54.1213	48.1226	20	46.3453	33.2371	42.7905	46.1231
-10.1864	0	0	43.0127	26.5719	2.79938	28.5714	15.9076	9.68674	5.46545
	3A1-3	20D15	14D102
Best-fit values
Slope	40.04	29.7	29.01
Y-intercept	406.9	335.5	330.4
X-intercept	-10.16	-11.3	-11.39
1/slope	0.02498	0.03367	0.03448
Std. Error
Slope	3.179	2.743	3.102
Y-intercept	27.93	24.33	27.58
95% Confidence Intervals
Slope	33.50 to 46.57	24.07 to 35.33	22.64 to 35.37
Y-intercept	349.5 to 464.3	285.6 to 385.4	273.8 to 387.0
X-intercept	-10.48 to -9.928	-11.90 to -10.87	-12.14 to -10.90
Goodness of Fit
R squared	0.8591	0.8128	0.764
Sy.x	13.96	12.98	14.62
Is slope significantly non-zero?
F	158.6	117.3	87.42
DFn, DFd	1, 26	1, 27	1, 27
P value	<0.0001	<0.0001	<0.0001
Deviation from zero?	Significant	Significant	Significant
Equation	Y = 40.04*X + 406.9	Y = 29.70*X + 335.5	Y = 29.01*X + 330.4

## Sheet: 4g
Isotype	3A1-3	14D10-2	20D1-5
440040	345310	151880	132684
259650	115600	87950	238740
157210	391430	73630	68424
545770	211270	96420	356295
203060	123410	97760	65435
566430	179440	216540	60715
380120	104720	158850	41745
281340	223120		122155
	511760
	270960
Number of families	1
Number of comparisons per family	3
Alpha	0.05
Dunnett's multiple comparisons test	Mean Diff.	95.00% CI of diff.	Significant?	Summary	Adjusted P Value	A-?
Isotype vs. 3A1-3	106501	-35771 to 248772	No	ns	0.1262	B	3A1-3
Isotype vs. 14D10-2	228055	72825 to 383286	Yes	**	0.003	C	14D10-2
Isotype vs. 20D1-5	218428	68461 to 368395	Yes	**	0.0032	D	20D1-5

## Sheet: 4h
Isotype IFNG	3-A1-3 IFNG	14-D10-2 IFNG	Isotype IL-17A	3-A1-3 IL-17a	14-D10-2 IL-17a	20-D1-5 IFNG	20-D1-5 IL-17A
5401.78	1772.08	1109.14	3266.95	1550.02	631.02	2626.23	2287.43
4703.24	2249.21	1235.86	1857.69	1187.08	461.16	898.752	679.52
7877.44	3065.71	373.748	3319.34	1651.61	195.254	851.305	554.751
3486.48	4784	568.836	1078.58	3684	306.36	637.416	1653.91
2485.45	2053.45	422.901	1409.89	500.956	143.451	396	306.488
3744.97	2071.52	2825.12	2709.97	498.911	1716.9	385.892	100.954
8689.12	910.067	2516.36	5116.84	402.659	231.99	1451.06	366.277
5453.1	4251		3331.49	2212.7		3760.31	4421.78
	7481.11			3090.15
	2080.62			3163.8
Two-stage linear step-up procedure of Benjamini, Krieger and Yekutieli	Mean Diff.	Discovery?	q value	Individual P Value	A-?
Isotype IFNG vs. 3a13 IFNG	2158	Yes	0.0449	0.0428	B	3a13 IFNG
Isotype IFNG vs. 14D10-2 IFNG	3937	Yes	0.0193	0.0074	C	14D10-2 IFNG
Isotype IFNG vs. 20D15 IFNG	3854	Yes	0.0193	0.0123	G	20D15 IFNG
Two-stage linear step-up procedure of Benjamini, Krieger and Yekutieli	Mean Diff.	Discovery?	q value	Individual P Value	D-?
Isotype IL-17A vs. 3A1-3 IL-17a	967.2	Yes	0.0351	0.0704	E	3A1-3 IL-17a
Isotype IL-17A vs. 14D10-2 IL-17a	2235	Yes	0.0012	0.0012	F	14D10-2 IL-17a
Isotype IL-17A vs. 20D15 IL-17A	1465	Yes	0.0111	0.0211	H	20D15 IL-17A

## Sheet: 4j
isotype	14-D10-2
1.15102	1.25147
1.12519	1.46159
0.98814	1.25435
1.17981	1.67819
Table Analyzed	bpSmad acivated fb ab treatment
Column B	14-D10-2
vs.	vs.
Column A	isotype
Unpaired t test
P value	0.0343
P value summary	*
Significantly different (P < 0.05)?	Yes
One- or two-tailed P value?	Two-tailed
t, df	t=2.727, df=6
