# Supplementary material for: Bone morphogenic protein-4 availability in the cardiac microenvironment controls inflammation and fibrosis in autoimmune myocarditis
Source: Nat Cardiovasc Res. 2024 Feb 19;3(3):301–16. doi: 10.1038/s44161-024-00432-0 (PMC11358008; doi:10.1038/s44161-024-00432-0)
Supplement: Supplementary file 13 — Statistical Source Data [file 44161_2024_432_MOESM13_ESM.xlsx]

## Sheet: 5d
Isotype	14D10-2	CD45+		Isotype	14D10-2	T cells		Isotype	14D10-2	Myosin specific T cells
294912	162736			119300	52384			99992	46080
236804	222148			92728	79092			82284	70940
188944	176280			66876	50980			58032	43772
311544	177668			109740	62036			98596	53124
291453	126978			122775	66507			103866	57084
171223	228074			65047	84774			54313	76262
240138	133473			104703	50979			90369	43425
Table Analyzed	CD45+			Table Analyzed	T cells			Table Analyzed	Tg+
Column B	14D10-2			Column B	14D10-2			Column B	14D10-2
vs.	vs.			vs.	vs.			vs.	vs.
Column A	Isotype			Column A	Isotype			Column A	Isotype
Unpaired t test				Unpaired t test				Unpaired t test
P value	0.01			P value	0.007			P value	0.01
P value summary	*			P value summary	**			P value summary	**
Significantly different (P < 0.05)?	Yes			Significantly different (P < 0.05)?	Yes			Significantly different (P < 0.05)?	Yes
One- or two-tailed P value?	Two-tailed			One- or two-tailed P value?	Two-tailed			One- or two-tailed P value?	Two-tailed
t, df	t=2.864, df=12			t, df	t=3.245, df=12			t, df	t=3.074, df=12
Isotype	14D10-2	Myeloid cells		Isotype	14D10-2	Inf monocytes		Isotype	14D10-2	CD64+ MHCII+
55020	30120			4194	1674			16338	5820
33720	28770			4652.71	1896			11238	6792
32874	37968			3486	4000			13722	5646
25830	26322			4542	1554			10836	6648
54210.3	16380.2			4925.56	2133.23			17480	7990
42463.4	38457.5			3578.57	3326.36			17630	9057
45866.4	27495.4			3674.11	2082.18			16080	6540
Table Analyzed	Myeloid cells			Table Analyzed	Inflammatory monocytes cells			Table Analyzed	CD64+ MHCIIhigh
Column B	14D10-2			Column B	14D10-2			Column B	14D10-2
vs.	vs.			vs.	vs.			vs.	vs.
Column A	Isotype			Column A	Isotype			Column A	Isotype
Unpaired t test				Unpaired t test				Unpaired t test
P value	0.04			P value	0.001			P value	<0.001
P value summary	*			P value summary	**			P value summary	***
Significantly different (P < 0.05)?	Yes			Significantly different (P < 0.05)?	Yes			Significantly different (P < 0.05)?	Yes
One- or two-tailed P value?	Two-tailed			One- or two-tailed P value?	Two-tailed			One- or two-tailed P value?	Two-tailed
t, df	t=2.376, df=12			t, df	t=4.308, df=12			t, df	t=6.693, df=12

## Sheet: 5g
	14-D10-2_8wk treatment										Isotype_8wk treatment
ASAT (U/L)	93	87	79		71	80	68	122	80	59	132	78	185		71	73	76
ALAT (U/L)	62	57	38		34	34	31	34	59	31	110	43	200		74	39	54
CK (U/L)	259	191	170		225	262	251	1217	315	165	424	229	1332		1868	204	220
	14-D10-2_8wk treatment										Isotype_8wk treatment
WBC	6000	4600	5000	7100	5500	2200		8200	6200	8400	8700	5900	6000	8200	4900	4200		6400	7200	7000
RBC	10600000	9900000	10600000	8500000	9500000	9600000		9400000	8200000	9600000	10700000	10300000	10300000	10200000	9800000	9900000		10200000	10600000	12200000
PLT	776000	737000	762000	370000	366000	303000		260000	320000	400000	460000	650000	568000	520000	679000	578000		320000	540000	440000
