# Supplementary material for: Bone morphogenic protein-4 availability in the cardiac microenvironment controls inflammation and fibrosis in autoimmune myocarditis
Source: Nat Cardiovasc Res. 2024 Feb 19;3(3):301–16. doi: 10.1038/s44161-024-00432-0 (PMC11358008; doi:10.1038/s44161-024-00432-0)
Supplement: Supplementary file 14 — Statistical Source Data [file 44161_2024_432_MOESM14_ESM.xlsx]

## Sheet: 6h
Res Mph	Inf Mph	T cell	Adipocytes	Cardiomyocyte	EndoEC	Endothelial	Fibroblast	LEC	NeuralCells	Perivascular	SMC
11.4858	22.3831	48.9978	0.127267	3.37257	1.5272	2.54534	6.58606	0	0.381801	2.14763	0.445434
9.90338	22.8663	30.5153	0.402577	8.05153	4.58937	6.19968	13.124	0	0.805153	3.30113	0.241546
6.04968	11.899	16.7869	0.240385	7.13141	4.96795	17.6282	17.3878	0.600962	0.961538	12.4199	3.92628
16.9343	7.37226	13.4307	0	5.18248	2.33577	11.7518	27.2993	0	2.0438	10.7299	2.91971
4.69499	3.12999	11.5299	1.565	12.6477	3.70489	17.0872	26.9562	0	0.830406	14.6918	3.16193
6.86131	4.08759	7.9562	0	7.55474	6.71533	10.219	29.708	0.218978	2.11679	17.7737	6.78832
6.72098	6.10998	7.53564	0	2.44399	12.0163	19.3483	31.5682	0	0.407332	10.7943	3.05499
3.0112	1.89076	5.46218	0.35014	2.80112	6.44258	33.9636	22.409	0.280112	1.82073	16.8768	4.69188
6.05505	3.85321	4.95413	0.183486	8.07339	12.6606	21.4679	26.055	0	1.2844	11.3761	4.0367
3.51072	1.69993	4.95196	0	1.69993	12.8973	32.8899	24.1316	0.0739098	0.739098	13.0081	4.39763
4.9979	2.14196	4.8719	0.125998	12.5157	4.53591	15.8337	36.4973	0.377992	1.17598	12.0118	4.9139
4.68574	2.47804	4.19013	0	2.6132	3.87475	20.5452	25.2985	0	1.7121	30.3672	4.23519
6.12903	2.09677	4.03226	0	28.0645	3.70968	13.2258	18.871	0	0.806452	19.5161	3.54839
5.28989	3.13161	3.59712	0	12.865	3.85104	20.5671	32.9242	0	1.14262	13.8807	2.75074
2.62938	2.29549	3.21369	0.0834725	9.93322	8.97329	14.5659	35.3506	1.25209	1.29382	16.9866	3.42237
2.23285	1.03668	3.18979	0.0797448	6.2201	5.3429	28.9474	21.6108	1.19617	1.11643	21.4514	7.57576
7.8125	2.27865	2.92969	0.0651042	6.25	3.25521	11.5234	39.974	0.0651042	0.455729	20.7031	4.6875
5.5205	1.81388	2.91798	0	3.94322	3.39117	22.0032	25	0	0.788644	27.918	6.70347
3.32542	1.66271	2.61283	0.0593824	6.29454	8.25416	17.6366	39.2518	0.356295	1.66271	16.0333	2.85036
2.43278	1.53649	2.30474	0	4.9936	5.37772	25.9923	33.8028	0	3.32907	15.621	4.60947
7.38255	3.27181	1.92953	0	14.9329	5.62081	15.9396	29.9497	0	1.84564	15.3523	3.77517
3.02632	1.09649	1.88596	0	14.4298	9.25439	18.6842	27.5	0.263158	1.22807	16.9737	5.65789
0.517799	0.776699	1.35922	0.194175	4.72492	5.30744	30.4854	20.8414	0.0647249	1.68285	27.9612	6.08414
	Res Mph	Inf Mph	T cell	Adipocytes	Cardiomyocyte	EndoEC	Endothelial	Fibroblast	LEC	NeuralCells	Perivascular	SMC
Res Mph		0.00190477	0.00307226	0.779039	0.920334	0.0694993	0.00024294	0.257204	0.0783735	0.452596	0.00954983	0.00952134
Inf Mph	0.00190477		1.0707e-11	0.583987	0.478671	0.185889	0.00117188	0.00058769	0.44198	0.117133	0.000156202	0.00011408
T cell	0.00307226	1.0707e-11		0.35096	0.40467	0.102443	0.00214025	0.000211983	0.453276	0.098654	0.000317774	0.000420706
Adipocytes	0.779039	0.583987	0.35096		0.669863	0.450353	0.876785	0.480843	0.741838	0.403701	0.482847	0.341791
Cardiomyocyte	0.920334	0.478671	0.40467	0.669863		0.452922	0.166987	0.834414	0.972915	0.66012	0.925168	0.747139
EndoEC	0.0694993	0.185889	0.102443	0.450353	0.452922		0.057369	0.254132	0.489922	0.877471	0.622384	0.548868
Endothelial	0.00024294	0.00117188	0.00214025	0.876785	0.166987	0.057369		0.592995	0.521693	0.206147	0.0214405	0.00512868
Fibroblast	0.257204	0.00058769	0.000211983	0.480843	0.834414	0.254132	0.592995		0.588765	0.171714	0.235641	0.213748
LEC	0.0783735	0.44198	0.453276	0.741838	0.972915	0.489922	0.521693	0.588765		0.960703	0.623504	0.150357
NeuralCells	0.452596	0.117133	0.098654	0.403701	0.66012	0.877471	0.206147	0.171714	0.960703		0.313978	0.214338
Perivascular	0.00954983	0.000156202	0.000317774	0.482847	0.925168	0.622384	0.0214405	0.235641	0.623504	0.313978		9.72393e-05
SMC	0.00952134	0.00011408	0.000420706	0.341791	0.747139	0.548868	0.00512868	0.213748	0.150357	0.214338	9.72393e-05
