# Supplementary material for: Bone morphogenic protein-4 availability in the cardiac microenvironment controls inflammation and fibrosis in autoimmune myocarditis
Source: Nat Cardiovasc Res. 2024 Feb 19;3(3):301–16. doi: 10.1038/s44161-024-00432-0 (PMC11358008; doi:10.1038/s44161-024-00432-0)
Supplement: Supplementary file 15 — Statistical Source Data [file 44161_2024_432_MOESM15_ESM.xlsx]

## Sheet: 7c
T cell	BMP4		Best-fit values
48.9978	-1.01272		Slope	-0.01709
30.5153	-1.69897		Y-intercept	-0.4976
25.2294	-0.864094		X-intercept	-29.12
13.4307	-0.582247		1/slope	-58.52
11.5299	-0.684521
7.9562	-0.523636		Std. Error
7.53564	-0.525219		Slope	0.003787
5.46218	-0.579316		Y-intercept	0.05362
4.95413	-0.603054
4.95196	-0.481315		95% Confidence Intervals
4.8719	-0.695825		Slope	-0.02496 to -0.009212
4.19013	-0.496353		Y-intercept	-0.6091 to -0.3861
4.03226	-0.778862		X-intercept	-62.19 to -16.45
3.59712	-0.758681
3.21369	-0.681467		Goodness of Fit
3.18979	-0.476785		R squared	0.4923
2.92969	-0.467553		Sy.x	0.2032
2.91798	-0.329444
2.61283	-0.451783		Is slope significantly non-zero?
2.30474	-0.381871		F	20.36
1.92953	-0.532931		DFn, DFd	1, 21
1.88596	-0.555579		P value	0.0002
1.35922	-0.693396		Deviation from zero?	Significant
			Equation	Y = -0.01709*X - 0.4976

## Sheet: 7 d and e
Res Mph	Inf Mph	T cell	BMP2	BMP4	BMPR1A	BMPR2
11.4858	22.3831	48.9978	-2.15616	-1.01272	-0.748206	-0.54707
9.90338	22.8663	30.5153	-2.5228787*	-1.69897	-1.54228	-1.33486
6.04968	11.899	16.7869	-1.43076	-0.864094	-1.04105	-1.10264
16.9343	7.37226	13.4307	-1.38218	-0.582247	-0.594678	-0.584454
4.69499	3.12999	11.5299	-1.55357	-0.684521	-0.568057	-0.654661
6.86131	4.08759	7.9562	-1.28778	-0.523636	-0.607526	-0.688461
6.72098	6.10998	7.53564	-1.95865	-0.525219	-0.630055	-0.471015
3.0112	1.89076	5.46218	-1.39575	-0.579316	-0.45601	-0.554045
6.05505	3.85321	4.95413	-1.16428	-0.603054	-0.62292	-0.66828
3.51072	1.69993	4.95196	-1.28553	-0.481315	-0.609393	-0.565222
4.9979	2.14196	4.8719	-1.13103	-0.695825	-0.486277	-0.56129
4.68574	2.47804	4.19013	-1.44249	-0.496353	-0.600531	-0.582774
6.12903	2.09677	4.03226	-1.097	-0.778862	-0.735783	-0.640247
5.28989	3.13161	3.59712	-1.39722	-0.758681	-0.674428	-0.562938
2.62938	2.29549	3.21369	-1.7836	-0.681467	-0.665791	-0.655336
2.23285	1.03668	3.18979	-1.3619	-0.476785	-0.61403	-0.411183
7.8125	2.27865	2.92969	-1.55439	-0.467553	-0.639348	-0.720398
5.5205	1.81388	2.91798	-1.46778	-0.329444	-0.644431	-0.554244
3.32542	1.66271	2.61283	-1.58841	-0.451783	-0.604405	-0.565794
2.43278	1.53649	2.30474	-1.4684	-0.381871	-0.564442	-0.593524
7.38255	3.27181	1.92953	-1.58051	-0.532931	-0.60946	-0.692246
3.02632	1.09649	1.88596	-1.92912	-0.555579	-0.751696	-0.732676
0.517799	0.776699	1.35922	-1.09664	-0.693396	-0.459136	-0.593247
	Res Mph	Inf Mph	T cell	BMP2	BMP4	BMPR1A	BMPR2	Correlationp Values
Res Mph		0.00190477	0.00307226	0.378907	0.102853	0.123343	0.268267
Inf Mph	0.00190477		1.0707e-11	0.0175133	1.57324e-06	3.61862e-05	0.00291244
T cell	0.00307226	1.0707e-11		0.0206895	0.000191238	0.00691029	0.0767835
BMP2	0.378907	0.0175133	0.0206895		0.568034	0.158569	0.885385
BMP4	0.102853	1.57324e-06	0.000191238	0.568034		1.13691e-06	5.48777e-05
BMPR1A	0.123343	3.61862e-05	0.00691029	0.158569	1.13691e-06		2.63243e-08
BMPR2	0.268267	0.00291244	0.0767835	0.885385	5.48777e-05	2.63243e-08
